# Supplementary material for: Predicting drug‐perturbed transcriptional responses using multi‐conditional diffusion transformer
Source: Quant Biol. 2025 Sep 21;14(1):e70016. doi: 10.1002/qub2.70016 (PMC12806128; doi:10.1002/qub2.70016)
Supplement: Supplementary file 3 — Table S1 [file QUB2-14-e70016-s002.csv]

PCC_lnFC for individual genes of the top 100 drugs with the largest number of samples
drug_name	sample_cnt	deg_cor	cellline_cnt	DDR1	PAX8	RPS5	ABCF1	SPAG7	RHOA	RNPS1	SMNDC1	ATP6V0B	RPS6	USP22	APP	CLTC	MLEC	CSRP1	CALM3	PTPRF	DNAJB1	XBP1	GRN	HK1	KDELR2	SKP1	CAPN1	CALU	CTSD	MAT2A	STMN1	ECH1	IQGAP1	HSPA1A	HSPD1	CIRBP	PSME1	PAFAH1B1	HYOU1	PSMD2	EPRS	PSMD4	PGAM1	STAT1	FKBP4	KTN1	TMED10	ALDOA	TSPAN3
bortezomib	6290	0.240918703	53	0.537860225	0.30570593	0.45133686	0.259480904	0.391994617	0.209386887	0.35189785	0.594040016	0.399442365	0.544308184	0.06051562	0.227498186	0.617886923	0.354464605	0.393828493	0.242987297	0.596738403	0.624911448	0.500106396	0.623845077	0.282565762	0.333720628	0.181451762	-0.020560594	0.18905782	0.358188598	0.203950827	0.268401088	-0.141262845	0.511766095	-0.017490204	0.518628134	0.117388997	0.336888333	0.264620049	0.396514135	0.354989333	0.353587544	0.440988978	0.614370116	0.379506284	0.275820823	0.33450338	0.188215648	0.035442936	0.431188841
MG-132	6289	0.276072563	18	0.171045034	0.73302256	0.654881185	0.755340882	0.432256644	0.035078906	0.190317019	0.187950589	0.670073693	0.575904103	0.716131903	0.38478438	-0.068790929	0.451747365	0.243844928	0.20430943	0.638439629	0.177958117	0.232412451	0.480404943	0.622876323	0.34513163	0.622266294	0.297103054	0.751063102	0.637805763	0.542986547	-0.049338807	0.172118449	0.660424468	0.083496728	-0.225194799	0.141124952	0.689041099	0.51978836	0.441688639	0.646943351	0.398275979	-0.179124716	0.459979197	0.583380042	0.546309822	0.664252702	0.686056651	-0.216817475	0.602889589
vorinostat	4768	0.307707627	71	0.493600031	0.567041151	0.511621401	0.321858405	0.141599383	0.165657349	0.094410577	0.153869661	0.512522272	0.306088939	0.202365289	-0.647657536	0.078248889	0.419677969	0.414075853	0.353595625	0.561075295	0.838183937	0.260341451	0.45360923	0.476217236	0.327534797	0.383877974	0.461760736	0.278611007	0.194269655	0.499728369	0.247533227	0.15612185	0.31761586	-0.032140304	0.217126875	0.080793161	0.390485874	0.213107611	0.3963514	0.281944422	0.417375039	0.518259023	0.511908836	0.20669094	0.623455394	0.262831445	0.233165147	0.287635004	0.328783594
geldanamycin	3907	0.518606927	69	0.646480563	0.345905415	0.733780108	0.404433261	0.543806859	0.597169355	0.872996064	0.530181286	0.301394233	0.368282668	0.438320649	0.68782978	0.596504247	0.57031501	0.59354851	0.586170675	0.481839794	0.479648405	0.510943624	0.755299799	0.83357447	0.43120226	0.53040032	0.296412411	0.483763755	0.515292274	0.62549989	0.346749935	0.515695458	0.531861835	0.338951585	0.822023713	0.348751904	0.597794763	0.646763128	0.619831517	0.467845185	0.515017947	0.632426815	0.880684931	0.523412922	0.693030756	0.585052389	0.708706531	0.531181532	0.677118962
trichostatin-a	3692	0.374240955	65	0.395436447	0.269124484	0.563314355	0.398500405	0.486940778	0.249481091	0.720277371	0.077649781	0.236286874	0.1656011	0.354787582	0.423792745	0.306659516	0.4062267	0.445636266	0.186055513	0.409665223	0.381707334	0.550547712	0.434690564	0.543476473	0.502089089	0.500057818	0.627610473	0.445625258	0.199886742	0.514115103	0.148143419	0.410284152	0.303511164	0.578395193	0.351710748	0.321591475	0.65376371	0.484678465	0.324402411	0.474596769	0.349696325	0.476724685	0.527478977	0.26956434	0.295831161	0.33440511	0.092780525	0.580996132	0.611510007
wortmannin	3263	0.390577599	61	0.27017235	0.520138032	0.370478853	0.291325143	0.319383054	0.483699522	-0.15948918	0.785985915	0.287314781	0.149562721	0.212941477	0.256925736	0.828666226	0.227877713	0.371795653	0.49777914	0.472134215	0.34101385	0.375131571	0.760896661	0.233642349	0.438856751	0.473309491	0.337768113	0.399911839	0.082645465	0.226402827	0.210134039	0.323189088	0.195834937	0.114685514	0.608569554	0.331520312	0.069400012	0.266096434	0.468416557	0.461727096	0.352194653	0.245056224	0.671533962	0.62310166	0.106286456	0.588825985	0.430050098	0.570268443	0.437029743
PD-0325901	2320	0.466051641	33	-0.377613899	0.530775035	0.378917628	0.37935499	0.42385088	0.083646487	0.631420151	0.624005919	0.701161676	0.189696933	0.663020097	-0.654898053	0.422341267	0.61850827	0.552693795	0.439115108	0.440585893	0.741216795	0.499919446	0.197835814	0.41890318	0.557018884	0.663683479	0.47766108	0.174162532	0.176958519	0.70608514	0.643109045	0.468738402	0.385661015	0.145202987	0.258948006	0.337743128	0.886112596	0.087424617	0.324570969	0.500231205	0.237468671	0.335811496	0.085026405	0.122033728	0.44435644	0.442937369	0.570854212	0.604034061	0.568792334
dasatinib	2224	0.22862914	32	0.402539944	0.465809992	0.383738234	0.513679748	0.292121267	0.278821381	0.100400999	0.445605877	-0.299504708	0.010250915	0.452857606	-0.835400002	-0.089925668	0.544119415	0.787817958	0.089785467	0.023590772	0.92548141	0.355612796	0.070910909	0.354238709	0.613245564	-0.260265176	0.768952169	0.418404959	-0.091779355	0.438373828	0.131000944	0.582001979	0.497142486	-0.031882826	0.027628549	-0.021999499	0.408609772	0.390505193	0.131887362	0.035708979	0.240952466	0.392420296	-0.095962174	0.104989061	0.288458923	0.287260604	0.187973585	0.503806923	0.331028518
sirolimus	2220	0.423575227	76	0.511757942	0.367745768	0.573656426	0.491521677	0.532341577	0.220814981	0.638638199	0.415102984	0.376377903	-0.010818604	0.483056285	0.192191168	0.489944055	0.486233632	0.573551705	0.623375288	0.551711046	0.504271799	0.119535487	0.594374865	0.473976882	0.557075966	0.439323121	0.456341529	0.330045022	0.395412742	0.233168415	0.328155034	-0.058003028	0.288576211	0.419055244	0.242090535	0.297013282	0.451447792	0.426498894	0.345789302	0.454262764	0.478812169	0.482341329	0.404807644	0.171318032	0.438712542	0.481157677	0.240873618	0.413089011	0.212375192
GSK-1059615	2010	0.612348992	29	0.135544224	0.354129214	0.39301127	0.653685236	0.44817487	0.483535703	0.757042423	0.576774105	0.268260907	0.306154251	0.510748201	-0.865153806	0.851301434	0.601853712	0.952611765	0.605982783	0.403118662	0.916017942	0.347107776	0.300046968	0.60045748	0.671166381	0.705092977	0.705938618	0.703601262	0.567915121	0.775772071	0.222572512	0.636849676	0.508921289	0.293701846	0.191798203	0.491271888	0.914246449	0.492580226	0.133555362	0.827415917	0.583634249	0.469959626	0.641511013	0.595134771	0.723830657	0.780942842	0.465441627	0.810407071	0.143397719
withaferin-a	1616	0.499732489	21	-0.105796054	0.764911053	0.707342327	0.62854544	0.836805291	0.661972604	0.846467677	0.364127023	0.712623	0.463689037	0.856559542	0.508537912	0.484377787	0.95733424	0.376734561	0.527101137	0.34262925	0.143092988	0.58091342	0.772383111	0.851129547	0.913465825	0.543657996	0.901338994	0.036770178	0.645672862	0.657113869	0.384790915	0.414996107	0.649624163	0.055012369	0.076917075	0.727452569	0.753922916	0.497867674	0.090126997	0.90013009	0.728127414	0.447718299	0.802019887	0.4275718	0.048395624	0.44452654	0.734467633	0.625766083	0.511631419
CGP-60474	1533	0.44395762	29	0.141984965	0.092665383	0.334043366	0.742997316	0.076412531	0.053295669	0.821419719	0.672132548	0.510295489	0.911828626	0.616040759	0.744178107	0.229637241	0.401686183	0.690292543	0.810536462	0.67690002	0.791277178	0.720593876	0.266600436	0.451712816	0.569888319	0.318635155	0.687544193	0.919955606	0.409241232	0.900601174	0.193444393	0.589814718	0.684998379	0.438194327	0.337782809	0.456668605	0.711482108	0.589816137	-0.016337154	0.833631694	0.044853514	0.353273476	0.624775223	0.269999685	0.673627704	0.395143301	0.537679967	0.792058324	0.464422191
curcumin	1527	0.397405477	59	0.420120126	0.346763554	0.437317288	0.519605007	0.4382189	0.430446141	0.563151703	0.520739718	0.194938816	0.273195151	-0.028454612	0.668331709	0.466080929	0.209089725	0.424337841	0.542137987	0.689245988	0.502042506	0.326105645	0.574127535	0.3881791	0.529872576	0.416077267	0.432734302	0.133848026	0.406787817	0.577783283	-0.014694023	0.229750213	0.513132471	0.306602335	0.435931272	0.331083422	-0.280133144	0.417166381	0.572613439	0.381786858	0.20101256	0.339264381	0.661767431	0.444410336	0.460840405	0.446339335	0.506522037	0.364667472	0.40173174
tozasertib	1409	0.421774246	62	0.439265169	0.378002195	0.562115444	0.466810556	0.44471902	0.151467355	0.834650829	0.445944773	0.328085421	0.640968455	0.22954057	0.30199801	0.443431381	0.444321561	0.56527888	0.369516748	0.467948572	0.574848193	0.503639241	0.560534111	0.621410809	0.234508765	0.417452247	0.399610412	0.413106627	0.525573544	0.664686361	0.308499328	0.287803133	0.541076113	0.252166736	0.237903923	0.223201358	0.488485841	0.347938522	0.62595368	0.851678182	0.546352017	0.666874156	0.498296857	0.611834228	0.193071012	0.322261804	0.132918969	0.38744215	0.410628635
olaparib	1338	0.447236991	69	0.27564387	0.118138611	0.464158401	0.480787947	0.444154462	0.36534756	0.506328248	0.346791115	0.349728105	0.475145777	0.470744164	0.298018293	0.360359079	0.466482162	0.29537727	0.560312436	0.582332051	0.5607499	0.483155355	0.727319347	0.500970089	0.406993941	0.523238009	0.595341148	0.556997301	0.249813642	0.712527587	0.257199002	0.504914824	0.552812839	0.260447296	0.483212091	0.462327898	0.687107728	0.627220797	0.298153461	0.496029079	0.048738232	0.707331287	0.388082518	0.546781861	0.094787835	0.198798611	0.101778821	0.519767402	0.432424211
mitoxantrone	1328	0.32610318	32	0.330754004	0.25019516	0.026600658	0.606903049	0.410893466	0.517539839	0.012001756	0.015499131	0.218669153	0.014024476	0.022358208	0.662830461	0.576542722	0.661459062	0.936814333	0.854972379	0.453000272	0.920876498	0.130064646	0.330019581	0.163432354	0.204148237	0.619228911	0.479094894	0.511188269	0.654650413	0.214135397	0.323564401	0.394898891	0.582917583	0.687610039	0.374097297	0.03889438	0.026802466	0.143307737	0.313741421	0.512549783	0.087107008	0.521691635	0.640694903	0.518138448	0.610842072	0.467218562	0.397581753	0.651160792	-0.032188267
sulforaphane	1320	0.374892466	55	0.252072133	0.096730769	0.4189587	0.450667901	0.439637878	0.273931876	0.039103553	0.513618209	0.140649542	0.568169207	0.015111422	0.654338057	0.69142815	0.541481859	0.353838738	0.491695839	0.382327894	0.216087523	0.253879895	0.21787285	0.197679255	0.220550492	0.322415128	0.382238162	0.55359886	0.159140782	0.586325295	0.44880882	0.005295175	0.26527529	0.176648311	0.329715661	0.438431206	0.320079972	0.232113336	0.355682518	0.488199118	0.668758297	0.757504364	0.581800347	0.407794434	0.501331021	0.114077334	0.322481524	0.644828695	0.253906409
genistein	1314	0.462596616	17	0.284130604	0.745189302	0.636621923	0.7057012	0.751835666	-0.410334442	0.462798749	0.431038395	0.653056958	0.017617462	0.760779785	0.514907244	0.237213178	0.892281494	0.931883203	-0.109522617	0.575451528	0.934080257	0.662772976	0.94236709	0.759017215	0.725325025	0.066339873	0.804891234	0.744294978	0.755370996	0.727489435	0.337271629	0.71118222	0.63977094	0.006807845	0.060265652	0.521460678	0.841464782	0.427884708	0.357359648	0.281047684	0.622186188	-0.005859428	-0.101488248	0.599014751	0.663449607	0.510054514	0.754370452	-0.011797292	0.889673624
estradiol	1263	0.662611039	18	0.504824601	0.744646257	0.669634713	0.629363008	0.592087477	0.145393721	0.537446563	0.373191192	0.555672161	0.500842808	0.450600457	0.35954641	0.399809051	0.771209686	0.87904904	0.573721351	0.724819986	0.870260062	0.747157303	0.488389218	0.641990918	0.629332675	0.439101266	0.885179642	0.750856217	0.230482306	0.580459843	0.593470058	0.653034943	0.640177051	0.070596768	0.652564222	0.398162701	0.539589942	0.663671626	0.777228121	0.541093903	0.277040064	-0.070552244	0.567540851	0.357396517	0.583300576	0.52400015	0.545125539	0.713985985	0.565271889
fulvestrant	1194	0.701580024	14	0.258570324	0.812691121	0.815447382	0.868444475	0.432351521	0.243556904	0.89859568	0.428875639	0.714649911	0.754947145	0.910295618	0.681919873	-0.025663202	0.908235884	0.900985306	0.838540344	0.710285806	0.745994035	0.680706196	0.928900619	0.768614305	0.823194909	0.536169112	0.66960207	0.954131565	0.588279603	0.900302279	0.556839217	0.787415864	0.785077469	0.77945281	0.694444281	0.289094373	0.969350397	0.284924849	0.343535778	0.579497036	0.945861539	-0.088994235	0.772104962	0.657807048	0.673150875	0.449463382	0.820377596	0.890446928	0.888144099
tamoxifen	1133	0.556405253	61	0.577766113	0.127132647	0.351744782	0.401460058	0.536280575	0.410697467	0.590374347	0.473664686	0.524034365	0.359249866	0.393783644	0.817593317	0.400062095	0.498836038	0.703367051	0.592833559	0.725201152	0.566680086	0.442526962	0.218053671	0.458561929	0.569958635	0.673535594	0.431858611	0.419562734	0.329414943	0.470647529	0.599541821	0.349572875	0.292331099	0.405529407	0.56660471	0.224505415	0.792078153	0.455715876	0.388273093	0.676907925	0.269134161	0.521161732	0.569069535	0.375547777	0.59809316	0.106679718	0.437689616	0.624335737	0.48231541
radicicol	1133	0.528203927	21	-0.150621734	0.882024272	0.558503664	0.63510233	0.442628317	0.674918359	0.465074205	0.917350015	0.221583127	0.573581519	0.038836937	0.439886801	0.906544354	0.514895557	0.127999427	0.49724943	0.674265313	0.068848687	0.160592535	0.014686074	0.64934731	0.315400062	0.875199223	0.390202638	-0.193129901	0.437290923	0.721731535	0.293372615	0.142398831	0.763488672	0.093186094	0.341275119	-0.281926762	0.601841521	0.554112656	0.527328573	0.607160621	0.413121522	0.648460896	0.345346863	0.788490968	0.215350025	0.736847881	0.544210521	0.844030555	0.224754063
veliparib	1133	0.492064289	67	0.426919421	0.450014624	0.35716064	0.723744069	0.159105343	0.472110298	0.374426782	0.424430845	0.056012277	0.451190187	0.130354507	0.542083418	0.80081528	0.419988594	0.257637255	0.625654242	0.406687616	0.133189168	0.178088526	0.463888524	0.525551556	0.583267871	0.342785693	0.600663537	0.540993039	0.07218927	0.503453711	0.307729368	0.452792468	0.453278552	0.344161518	0.616845459	0.1071089	0.843350783	0.636696847	0.634593911	0.692208213	0.369537822	0.431434513	0.631289237	0.586845914	0.689191363	0.331643782	0.381961233	0.594938241	0.669765174
LY-294002	1124	0.336020531	13	0.607591073	-0.156916759	0.202938035	0.497376686	0.854960278	-0.273830737	-0.102624849	0.563766257	0.584340036	0.068974288	0.226863501	-0.063135611	0.086498968	0.506625648	0.646702662	-0.132993011	0.829324578	0.367071768	-0.168252901	0.656832772	0.720867884	0.360624479	0.443482896	0.34038887	0.427657905	-0.026114843	0.41921304	0.333083668	0.246680373	-0.052081481	-0.104832641	-0.111120427	0.526058736	0.508096281	0.080266105	0.511083532	0.226036383	0.790146905	0.454860194	0.139096441	0.473978841	-0.177588677	0.776200671	0.564403463	0.401474023	0.570829687
resveratrol	1121	0.46288909	67	0.353238809	0.554655933	0.43045387	0.620413302	0.457668901	0.585197149	0.327239381	0.63860151	0.578937868	0.574069551	0.545753856	0.491019482	0.321460792	0.105854216	0.650207789	0.529198103	0.475212835	0.513042586	0.354863551	0.744113676	0.125732762	0.613307236	0.43084511	0.422126025	0.29733242	0.332655892	0.36630289	0.496745232	0.339952658	0.36678215	0.40853216	0.580955455	0.11003231	0.823031511	0.235429009	0.401579577	0.556293991	0.620555813	0.437474916	0.782335339	0.218441261	0.300185418	0.571298668	0.331691773	0.564939454	0.557878425
BRD-K98948170	1049	0.674847922	10	0.76920546	0.812182732	-0.131753217	0.652079764	0.445055753	-0.309931471	0.362013513	0.093070075	-0.39143272	-0.431718766	0.846510548	0.981398183	0.162681271	0.716260476	0.28649814	0.580769194	0.352291367	0.391850739	0.493635689	0.001812874	-0.153280867	0.246694748	0.456962992	0.584299401	-0.440955875	0.409236044	0.637822383	0.382423758	0.856794899	0.626818437	0.320624838	0.537337581	0.450741444	-0.029919231	0.700052622	-0.074692703	0.477276451	0.799962914	0.001930905	0.495332842	0.069106745	-0.085759282	0.53222015	-0.029738608	0.803923609	-0.205479713
selumetinib	1008	0.395696693	61	0.375124923	0.160850898	0.487966654	0.602376787	0.358685878	0.506018284	0.160132864	0.258784509	0.402693338	0.153201283	0.243988418	0.218961799	0.181439197	0.425879366	0.393239649	0.231142052	0.456169092	-0.005770034	0.548501822	0.34462562	0.533159745	0.36346127	0.470665398	0.309536024	0.010225424	0.275202195	0.572452562	0.090779124	-0.024068963	0.58607697	0.285740146	0.322645079	0.200908934	0.434111309	0.396424088	0.425687026	0.456104784	0.228674507	0.636117597	0.580480366	0.380440271	0.198773383	0.706077667	0.475452913	0.377294795	0.320403535
sorafenib	1002	0.440139185	24	0.717105704	0.08272528	0.253512533	0.66910487	0.591867675	0.074874703	0.404850024	0.212024789	0.398948621	0.453810667	0.790537897	-0.447030564	-0.102311226	0.329964875	0.735467502	0.118872692	0.560551656	0.738348486	-0.166883152	0.582805697	0.511769787	0.629577592	0.01310261	0.71513574	0.699502964	0.764656529	0.39251452	0.275532887	0.428319633	0.562473091	0.122214178	0.156927369	0.343617593	0.635138689	0.434090574	0.296716176	-0.233328743	-0.034107476	-0.477007611	-0.473622238	0.593216797	0.131600274	0.63097563	0.393382423	-0.009274404	0.49342597
raloxifene	975	0.816364222	15	0.386680055	0.894825179	0.591567144	0.735448223	0.898278053	0.330883977	0.839925409	0.820729094	0.822851633	0.732536538	0.521570001	0.899823394	0.831052016	0.927175706	0.769611228	0.725251098	0.913351204	0.787488068	0.54806394	0.875051492	0.841277755	0.748100233	0.43340554	0.853706444	0.871454354	0.108993212	0.816831348	0.902941091	0.712748403	0.490262611	0.292518804	0.726746443	0.512888155	0.963593245	0.666392888	0.227963413	0.387288145	0.771286793	0.229171614	0.760905454	0.792073894	0.878734195	-0.311051618	0.470267168	0.895963451	0.934733791
entinostat	952	0.472345322	24	0.462249999	0.841354881	0.491065242	0.707275282	0.630153075	0.755627729	0.315203446	0.646022853	0.459302328	0.75262589	0.736187529	0.10356986	0.347987716	0.62079468	0.741523294	0.37138018	0.579354308	0.81966819	0.726367155	0.788523886	0.269105404	0.643485388	0.388838355	0.691438494	0.5797843	0.581229096	0.697888019	0.194930882	0.58654195	0.874937147	0.220248594	0.575871906	0.586161586	0.788791455	0.703867401	0.601618591	0.427407148	0.806505424	0.664723127	0.151763273	0.431152073	0.635837719	0.693382773	0.894962573	0.724064366	0.718704725
PF-04217903	944	0.528808085	72	0.46092729	0.470408019	0.513117455	0.470619907	0.598465046	0.45466129	0.837972316	0.720249484	0.286116911	0.421031489	0.183241806	-0.313731759	0.637109939	0.615189746	0.813347205	0.431076397	0.612855866	0.423770462	0.214953211	0.361575539	0.622407873	0.495913299	0.699289056	0.584250133	0.588781116	0.339152017	0.633425177	0.52678551	0.559456135	0.4483335	0.432074711	0.42988013	0.282861773	0.796577676	0.335778772	0.480085876	0.608888256	0.534338571	0.49594816	0.748571788	0.386337377	0.723538671	0.436329162	0.54938966	0.492246712	0.495064512
gefitinib	922	0.439027795	23	0.376289615	0.628162697	0.696855412	0.788013541	0.30657945	0.385169321	0.542498289	0.567121998	0.617660386	-0.255560795	0.847126207	-0.443117433	0.083303273	0.621908133	0.784067757	0.177559953	0.705879144	0.824027101	0.633468303	0.459249014	0.798406087	0.756114587	-0.361316931	0.780160175	0.59784191	0.621734786	0.47487401	0.794770941	0.549692018	0.406745646	-0.152368314	0.473673943	0.28766277	0.534781617	0.560489595	0.713491114	0.165810098	0.578831657	0.08097119	-0.21352608	0.676542495	0.440884333	0.671127579	0.344933692	-0.154605106	0.49122077
vemurafenib	920	0.315042316	63	0.255882596	0.237196441	0.411533895	0.430238502	0.663997053	0.356848774	0.074982327	0.308613103	0.400997064	0.543619819	0.000579214	0.296844255	0.48655677	0.220772854	0.623078615	0.328099967	0.384049821	0.42258281	0.619093669	0.185594777	0.476687994	0.451853712	0.577028124	0.533414738	0.279776559	-0.009398255	0.425868956	0.142957982	0.449989074	0.440763815	0.580307472	0.383764333	0.08989679	0.814697619	0.124551198	0.26169169	0.241448926	0.658503582	0.099558541	0.173457595	0.221339215	0.361083653	0.122335111	0.237411674	0.438460233	0.440819874
BI-2536	909	0.340031585	60	0.544759983	0.061473164	0.188795237	0.56005662	0.693693444	0.386588856	0.226600595	0.415044743	0.141287156	0.201313111	0.305698895	-0.068323875	0.35754219	0.344365269	0.3719677	0.532762305	0.589017246	0.576511161	0.433200581	0.54779872	0.294241099	0.560530004	0.194242044	0.32486955	0.328014399	0.258961764	0.455127626	0.434225822	0.209035834	0.259742409	0.404017486	0.432195009	0.394708823	0.302817609	0.403541431	0.355267498	0.66682962	0.366676804	0.418729926	0.277325751	0.38461232	0.176753113	0.530080683	0.233083766	-0.048101853	0.545655357
AS-605240	900	0.388247909	63	0.517457919	0.265658716	0.320140605	0.568400157	0.355405335	0.265833712	0.759531894	0.440008165	0.580211832	0.340931305	0.681547477	0.182647874	0.085603524	0.374384673	0.580276356	0.31377658	0.218713395	0.643486983	0.311037785	0.495587148	0.219157331	0.347547465	0.531933345	0.324623392	0.731570509	0.414126947	0.247688351	0.297128209	0.336964773	0.362723202	0.34367899	0.367482183	0.354692676	-0.303513636	0.403104621	0.404468773	0.569481055	-0.163303773	0.520916147	0.281810079	0.193532293	0.52276704	0.231358662	0.185049033	0.707546046	0.265499137
GSK-1070916	893	0.501477694	29	0.640171703	0.689315904	0.512391932	0.587916507	0.657339864	0.438762702	0.474288753	0.743143633	0.716450382	0.462632729	0.741233846	-0.274198904	0.107710738	0.551147639	0.43091569	0.379388353	0.689518395	0.446724413	0.458205365	0.798246101	0.454356081	0.766222546	0.127540236	0.71701503	0.499692206	0.46371765	0.657753794	0.525616386	0.74140091	0.821541646	-0.192184153	0.209519053	0.753054661	0.747347066	0.674455319	0.560769791	0.202498943	0.227688804	0.42077207	0.046043957	0.632194375	0.483138387	0.648963239	0.547370079	0.43928502	0.691797235
imatinib	893	0.576647832	24	0.212002697	0.620983626	0.024436121	0.546825125	0.100250186	0.012865331	0.311642589	0.001287698	-0.091620931	0.817567655	0.592398053	0.741863724	0.916691018	0.262013312	0.399204254	0.444346904	0.37230558	0.839983178	0.218607679	-0.215275829	0.157508749	0.614601415	0.597076644	0.487709837	0.014974922	0.248377239	0.718568119	0.607108709	0.36691023	0.209782764	0.564442887	0.143711247	0.217779541	0.73075046	0.435945164	0.395238392	0.898501513	0.59114512	0.657163117	0.79549229	0.566387176	0.264684848	0.389958483	0.804153594	0.730143503	0.310637953
tert-butylhydroquinone	892	0.685444586	10	0.357514226	0.313619915	0.443345387	0.853222015	0.476081372	0.843154806	0.199603716	0.328456125	0.371100098	0.216537694	0.765192539	0.9892797	0.61839411	0.519462209	0.786206707	0.929617573	0.918891933	0.803067061	-0.223158263	-0.271522819	0.546463366	0.178033342	0.804332585	0.593256117	-0.004803503	0.371538949	0.672518124	0.310795599	0.822411933	0.887026186	0.758692082	0.773265305	0.606041533	0.795470289	0.708488139	0.90599186	0.394950028	0.625709948	0.441216262	0.96867362	0.236949981	0.722461045	0.195067737	0.185675155	0.313166766	0.252754067
MLN-8054	886	0.624181419	29	0.489145094	0.605016819	0.148524345	0.783283634	0.587187466	0.811844028	0.627549898	0.537572816	0.269887419	0.358603642	0.611720334	0.727879222	0.720692059	0.454662214	0.46159999	0.687759407	0.641811708	0.424025114	0.136886756	0.399990715	0.512993999	0.480431582	0.671059985	0.599512942	0.80888724	0.436959934	0.53704788	0.48670693	0.701005212	0.589668258	0.489515737	0.623389255	0.525495899	0.485678711	0.608787794	0.71243137	0.833686588	0.556980028	0.811735853	0.807403333	0.541886433	0.740897668	0.756754466	0.276506521	0.796220521	0.749578805
BRD-K93367411	886	0.67001813	10	0.576327849	0.206751239	-0.220043113	0.781540927	0.488064924	0.487237786	0.544903926	0.020633619	-0.479062622	0.454502388	0.434356077	-0.39105371	0.343004671	0.602591686	0.602322388	0.508436019	0.031531054	0.68176851	-0.240226558	-0.253763333	-0.020052424	0.154128702	0.582380669	0.54879727	-0.427585054	0.807389349	0.739744981	0.770953946	0.826394555	0.901811997	0.870052222	0.764650556	0.762563941	0.281994366	0.243372834	0.355171374	0.060999622	0.732981942	0.181175784	0.262003101	0.632686666	0.303534582	0.764475353	0.492117327	0.460663037	0.209950812
alvocidib	886	0.439677251	23	0.078240036	0.867809158	0.620457858	0.797475846	0.299965525	0.579465758	0.169846621	0.514504614	0.237670224	0.527577996	0.61251271	0.717465815	0.549455343	0.789180866	0.707058365	0.823320063	0.559418879	0.405542263	0.404502651	0.765394672	0.463800012	0.862638622	0.763633343	0.680880926	0.189615604	0.462999092	0.783295748	0.456334791	0.432171765	0.827091806	0.105226816	0.646663212	0.274676441	0.911572687	0.40800587	0.506046562	0.621539318	0.766748046	0.025436979	0.604866786	0.797089824	0.636739836	0.490094971	0.466841815	0.421385008	0.797302428
fostamatinib	883	0.523604362	60	0.479001795	0.396107313	0.656726844	0.752197377	0.361679099	0.562695457	0.444423348	0.492571624	0.498093467	0.260655674	0.122413236	0.268049953	0.290266226	0.387578815	0.740138927	0.409222619	0.589923167	0.887730365	0.538026395	0.458000216	0.350698616	0.575906723	0.596990018	0.398409082	0.334618216	0.273977412	0.445454574	0.276827658	0.441766983	0.616782342	0.25308897	0.246398729	0.470491822	0.694262443	0.635256389	0.322866666	0.582185557	0.42448585	0.484765895	0.307970863	0.598915435	0.609382978	0.653767968	0.554701676	0.47841013	0.556006415
MK-2206	883	0.569299553	60	0.615910935	0.443406502	0.674158634	0.483880874	0.791269856	0.458761646	0.7944455	0.397327633	0.681527923	0.703935358	0.535117869	0.549834684	0.743778063	0.343211339	0.827266926	0.486465091	0.53962529	0.496783975	0.575115393	0.697874336	0.464777672	0.486315276	0.473842749	0.535292097	0.766621179	0.436627496	0.540316035	0.45375585	0.798421033	0.491328046	0.490457985	0.744999791	0.70042619	0.401151887	0.456479727	0.738778394	0.58879817	0.710468403	0.60606583	0.462587769	0.554859889	0.325613531	0.63951223	0.207560826	0.367205402	0.365374764
barasertib-HQPA	883	0.75005702	19	0.624934694	0.67273414	0.757006284	0.576054761	0.346524178	-0.006854737	0.538142591	0.550817059	0.455398284	0.251393603	0.721525027	0.25714592	0.866583708	0.644074501	0.547928281	0.683457929	0.773436694	0.699272366	0.589531656	0.709859281	0.835435982	0.484534728	0.793993493	0.918362762	-0.05352503	0.425081852	0.689797049	0.441646933	0.537135492	0.677677013	0.122615679	0.687842428	0.287769353	0.955630164	0.817244112	0.578717426	0.765634523	0.940839497	-0.084535144	0.922756791	0.270829402	0.70846579	0.424416412	0.513941612	0.908804864	0.609646736
tivozanib	872	0.453218661	72	0.376008932	0.45504477	0.441229853	0.137035524	0.586798026	0.599953414	0.559211286	0.309854472	0.302647879	0.177958054	0.262274755	-0.139386092	0.683692816	0.355237698	0.606758362	0.373781281	0.57153488	0.198312702	0.406369093	0.27776689	0.425423402	0.359536011	0.729217237	0.434729565	0.687803423	0.458419618	0.290183418	0.366829579	0.579455278	0.569271908	0.363029362	0.52539135	0.109132908	0.58003677	0.534141087	0.356772155	0.615043533	0.534221701	0.442832393	0.203086851	0.384080669	0.511962429	0.3389499	0.338817314	0.650171316	0.474400594
dexamethasone	859	0.510728826	60	0.577822118	0.431770711	0.600527688	0.562157594	0.579007721	0.722326311	0.458921199	0.528606602	0.568212828	0.39349122	0.701678378	0.479644445	0.27005162	0.666025011	0.47581503	0.393043252	0.40740741	0.410828829	0.621208486	0.34926897	0.35618241	0.669648913	0.425700571	0.495188335	0.54105168	0.315012115	0.393735599	0.261112436	0.784456578	0.488801326	0.531160886	0.426839756	0.313823446	0.828964859	0.465394135	0.65515211	0.647017319	0.202467179	0.525264683	0.635565554	0.242361012	0.500847068	0.515287874	0.432349251	0.716314624	0.6480264
PI-103	849	0.4384596	63	0.64483414	0.428112826	0.728551414	0.531330323	0.227740069	0.458881461	0.740378922	0.623208583	0.43366794	0.354342905	0.073889459	0.333118154	0.398663301	0.3589381	0.595217621	0.260912867	0.496666801	0.414122344	0.434505424	0.77736652	0.301460656	0.424932346	0.370589629	0.556099467	0.280845095	0.471957057	0.698024878	0.438899115	0.428705681	0.49758793	0.679008629	0.302226448	0.436886396	-0.295336699	0.616515592	0.689889467	0.756081402	0.416212797	0.379157412	0.229952021	0.698872771	0.420249753	0.295774787	0.357053934	0.39639345	0.366811787
GW-843682X	849	0.481617188	62	0.440558646	0.491778253	0.438691612	0.531350694	0.433025733	0.066314805	0.633019753	0.507545635	0.459424901	0.702653277	0.359148408	0.406474707	0.570672579	0.417414423	0.359837356	0.22494628	0.464546132	0.200665642	0.39666973	0.33980746	0.364181953	0.369053958	0.712211568	0.592242817	0.554505578	0.450728935	0.785786202	0.458392181	0.39666896	0.275935699	0.296990862	0.427780478	0.281676229	0.772922368	0.453643672	0.702162654	0.229618839	0.356924199	0.847689977	0.186331052	0.491860786	0.479206973	0.484790246	0.508806105	0.59051868	0.4947934
crizotinib	845	0.565096841	22	0.683612812	0.594555232	0.7399223	0.789446786	0.552066934	0.156125349	0.416816227	0.077712214	0.269778965	0.409154086	0.84676309	0.690744055	0.888501951	0.727852431	0.700476731	0.772238065	0.774088192	0.831891815	0.870445685	0.483833707	0.67729251	0.839116515	0.797747404	0.872707278	0.669783073	0.507764705	0.878686448	0.532839664	0.793185127	0.671763303	0.567606626	0.249211555	0.738507996	0.966248719	0.341000435	0.420133576	0.870614892	0.635307717	0.910365904	0.771285521	0.388891447	0.369243411	0.901487624	0.852941063	0.521347223	0.458892018
saracatinib	843	0.588911473	23	0.551752766	0.880623153	0.201016855	0.707208891	0.618473731	0.474154355	0.453573301	0.489777383	0.7081269	0.663691564	0.665124388	0.801607077	0.777111743	0.485338073	0.404646192	0.682919444	0.761669757	0.711978362	0.546703328	0.732458502	0.749469135	0.724691966	0.820453134	0.577731836	0.38875618	-0.103497095	0.7928627	0.058856814	0.452242671	0.770383707	0.500641109	0.612174822	0.291383551	0.945798426	0.177896972	0.348350129	0.872329748	0.664904136	0.37106819	0.685734097	0.712422509	0.436181643	0.616669617	0.958281252	0.655987635	0.859972123
lapatinib	841	0.620302214	23	0.615870591	0.607083831	0.260264082	0.416339755	0.732034706	0.600838234	0.245083249	0.652270983	0.620015096	0.541506507	0.827800702	0.765950269	0.831417662	0.083789276	0.785403134	0.677916969	0.919664609	0.941483187	0.579680467	0.282067976	0.604665677	0.686830957	0.887365048	0.858452884	0.491443799	0.362782692	0.794205226	0.685196225	0.698672166	0.803562223	0.674995254	0.824287353	0.282270678	0.85542961	0.581533236	0.694468944	0.758785482	0.62582234	0.376320388	0.851607941	0.621109361	0.510458936	0.293133983	0.431087982	0.698215213	0.667275944
nilotinib	838	0.257910921	21	0.431841811	0.800007765	0.183018335	0.755812549	0.145148419	0.428075103	0.689515263	0.311658505	0.42928051	0.132964727	0.698818049	-0.134575672	0.076966833	0.7115735	0.832393547	0.468234506	0.482828208	0.93460831	0.573524093	0.812743799	0.553201159	0.684434465	0.366447065	0.242832537	-0.045377991	0.035113689	0.539485857	0.551032241	0.79266382	0.382649189	0.336480079	0.597895843	0.686236691	0.764112175	0.116640712	-0.02992119	0.425389832	0.848632839	0.373787528	-0.165411774	0.799506431	0.486767411	0.38441439	0.69273756	0.624897539	0.864891296
tanespimycin	837	0.301289282	65	0.287819894	0.266584704	0.355875378	0.482031853	0.24624619	0.348592164	0.443557272	0.367648606	0.069795678	0.320635967	0.227258684	-0.362986975	0.073381645	0.494817291	0.438962519	-0.019879687	0.495035786	0.502446575	0.346922842	0.224287781	0.166448739	0.074932251	0.268922717	0.313728228	0.282154508	0.418129298	0.579579457	0.327808127	0.340458682	0.373021354	-0.024157847	0.112468518	0.022737907	-0.191572679	0.414584815	0.465809732	0.390147992	0.094561559	0.418964402	0.173899213	0.309802938	0.652427071	0.13383166	0.223662439	0.328847834	0.111228301
Y-27632	835	0.460722782	69	0.614061564	0.49513034	0.329661571	0.353101594	0.63366891	0.264965238	0.013682406	0.546971178	0.159628183	0.428163576	0.353786569	0.575600586	0.551874839	0.534727666	0.148148847	0.405174239	0.339932799	0.334032038	0.28834325	0.595781203	0.314968171	0.419434896	0.570003881	0.466945581	0.324347606	0.385592427	0.780447829	0.369027637	0.234678815	0.459934952	0.323327603	0.403693997	0.378215834	0.687617148	0.101281043	0.437525882	0.374108453	0.320725792	0.620193249	0.538618789	0.496337829	0.510635937	0.422474101	0.341625178	0.4643067	0.411966938
GDC-0941	833	0.495043886	23	0.508904425	0.81889998	0.484752904	0.549669653	0.243566752	0.392205983	0.6294398	0.437621232	0.198213443	0.457290734	0.899321073	0.818629878	0.724236253	0.65944901	0.833899146	0.814081952	0.298328253	0.779885949	0.539439951	-0.049958004	0.51216676	0.829465698	0.666083464	0.780609849	0.071785886	0.018839912	0.505413888	0.461009736	0.547120611	0.855350283	0.537023452	0.433127054	0.159028387	0.955485529	0.252636964	0.49302502	0.833944614	0.739131831	0.308683907	0.673484235	0.534820738	0.256485441	0.149876149	0.809522824	0.388908772	0.695063918
neratinib	812	0.44422421	58	0.604998741	0.321373336	0.61603243	0.3777079	0.443804885	0.593670789	0.611934991	0.539398584	0.252556746	0.342261587	0.032144872	0.562769364	0.529113521	0.523480322	0.357721733	0.439547468	0.470609289	0.288036238	0.056874884	0.441605304	0.144408353	0.089667238	0.599620541	0.47331185	0.368435593	0.429047919	0.782079215	0.38793822	0.570242933	0.4404933	0.211524358	0.443228625	0.665711628	0.418066737	0.67944871	0.402710692	0.760537098	0.009878552	0.655409601	0.86453591	0.539877322	0.452173906	0.607044664	0.26385524	0.716474961	0.369308203
SJB-shh-31	808	0.867543399	11	0.538960125	0.833332643	0.519980471	0.836169499	0.798070134	0.675653727	0.883737161	0.722288741	0.81229523	0.410621719	0.64840557	0.995494722	0.690208412	0.898455119	0.868233283	0.95657534	0.953182514	0.877610371	0.696842461	0.67494283	0.417758041	0.825216904	0.681727028	0.932420338	0.846834234	0.40063804	0.807119941	0.818352157	0.890497666	0.84299427	0.602579615	0.351266733	0.861965607	0.61896519	0.854976213	0.915695046	0.640180566	0.901011209	0.885276983	0.947698305	0.622554299	0.94027158	0.493850713	0.745716352	0.63815825	0.47425328
PD-173074	808	0.546521871	21	0.621738797	0.781668569	0.332236031	0.738447916	0.253732543	0.113364638	-0.079040887	0.759449797	-0.008604956	0.393076065	0.878084413	0.735097189	0.431669777	0.668413636	0.65538829	0.601016902	0.454217458	0.830002567	0.605353937	0.126458063	0.351582698	0.534885048	0.55923849	0.587314594	0.615561066	0.310092627	0.603003042	0.028802669	0.731030832	0.827635886	0.46012092	0.648870197	0.49575695	0.803903485	0.79050958	0.426781061	0.660392493	0.52609847	0.772848593	0.714309423	0.526311443	0.345675709	0.519395274	0.261940721	0.770979266	0.655653949
thioridazine	807	0.45931582	53	0.633466325	0.356618399	0.439114859	0.662519082	0.278735082	0.531299098	0.725473959	0.651074425	0.729211008	0.327657212	0.469409279	0.371857093	0.355743941	0.666212211	0.834485407	0.45699446	0.472660839	0.680329009	0.522873737	0.589218846	0.419292351	0.58680706	0.448957725	0.520747163	0.524615104	0.670456867	0.55849288	0.460624596	0.44702488	0.382655728	0.360853633	0.658119222	0.289741948	0.088172892	0.784579923	0.607797382	0.809260707	0.6077002	0.453275526	0.156956226	0.577660781	0.638295796	0.439410074	0.576159301	0.751799964	0.423503978
palbociclib	788	0.446494615	23	0.135609658	0.740504889	0.639491943	0.419429568	0.420027839	0.197495967	0.58934923	0.851635713	0.768935143	0.11137412	0.649440582	0.62534931	0.644582671	0.050441879	0.296616443	0.468736064	0.286759514	0.728612934	0.679287457	0.560993757	0.304183654	0.025612644	0.699584387	0.668545048	0.371254567	0.329300027	0.638440173	0.474938213	0.418335293	0.69205372	0.803995645	0.665819499	0.611413113	0.659706284	0.658771011	0.556600398	0.812694579	0.471510777	0.557086495	0.70160026	0.227670532	0.455140945	0.065742062	0.793497665	0.614272246	0.489728629
PLX-4720	787	0.693263955	20	0.186864168	0.530135668	0.741629621	0.531853787	0.796745167	0.157754317	0.430766379	-0.053200051	0.318352484	-0.277157264	0.45728015	0.619363971	0.829948509	0.774274767	0.670027782	0.672434548	0.480202401	0.781552548	0.767227662	0.629490353	0.656716847	0.596991634	0.697318621	0.403402367	0.72129606	0.759278824	0.587595209	0.771947779	0.600053012	0.608369868	0.546807989	0.658210633	0.594666645	0.892358913	0.55883637	0.760736556	0.902575056	0.276016646	0.573474895	0.784506354	0.619907419	0.484640906	0.644622183	0.557288232	0.940844941	0.602549952
AKT-inhibitor-1-2	780	0.3275118	56	0.262247311	0.380115965	0.405547044	0.404903859	0.252979797	-0.143911384	0.533425049	0.547358504	0.367458988	0.35188187	0.41944186	-0.017126771	0.211592553	0.312902329	0.324402687	0.521714598	0.508089629	0.21365278	0.327567221	0.743448644	0.320954763	0.56516433	0.514748976	0.633934788	0.526588622	0.064252868	0.563066012	0.043475311	0.289644896	0.396403102	0.235748366	-0.064295876	0.369042436	0.053464091	0.61942557	0.465328694	0.124345626	0.350438795	0.307807226	0.031444827	0.417586952	0.54188632	0.391582741	0.122845306	0.151086326	0.436625129
MK-1775	778	0.48413994	69	0.548959833	0.140138028	0.570258602	0.664294203	0.450535353	0.298675179	0.793260155	0.597948536	0.648548459	0.519695659	0.487888486	0.615165909	0.476005316	0.54294211	0.73372559	0.400863956	0.544773322	0.663516152	0.545078848	0.360094344	0.394941944	0.673283246	0.717417218	0.563012137	0.292068279	0.507783217	0.755724643	0.493043623	0.531578623	0.696230787	0.141889549	-0.019503592	0.416698197	0.462050212	0.680160801	0.576616089	0.684613173	0.511321972	0.490473361	0.468902887	0.5967911	0.513514744	0.51370106	0.343193185	0.335493421	0.418899071
torin-1	778	0.443906418	23	0.78779629	0.658702874	0.508150783	0.713536792	-0.223877391	0.21554963	0.394346104	0.395841328	0.786732928	0.909682914	0.888156481	0.378475662	0.44263366	0.304329093	0.499480852	0.761529223	0.10227255	0.871733045	0.420790467	0.483403486	0.245382467	0.541602996	0.521196894	0.54447252	0.471388859	0.556682884	0.854195535	0.674493713	0.726581098	0.691939051	0.526055783	0.311039817	0.472572394	0.822128675	0.254427146	0.349437124	0.414072325	0.213452559	0.41435432	0.277607887	0.779369584	0.658675475	0.589305441	0.459634135	0.80985414	0.805311465
PD-184352	776	0.328795183	21	0.316130801	0.400836378	0.450347855	0.589695225	0.441399147	0.630437074	0.181690086	-0.040114736	0.289547769	0.510729405	0.589449091	-0.105429844	0.548195953	0.487624561	0.35683168	0.287604547	0.60782661	0.670132424	0.548379877	0.182856596	0.494021979	0.391435244	0.253240415	0.575592839	0.570249596	0.088154001	0.32774959	0.398606044	0.69291583	0.63319936	0.32107168	0.456299559	0.49771085	0.54211391	0.35215122	0.552957876	-0.195109956	-0.154291554	0.753772519	0.103790902	0.558704641	0.020510762	0.739615616	0.317336517	0.470847956	0.417012219
NVP-TAE684	774	0.588792703	21	0.154573293	0.389660053	0.526950712	0.853181052	0.260876963	0.398316768	-0.028286916	0.469146958	0.514360251	0.591623352	0.854693164	0.420144675	0.798399416	0.187710954	0.640917607	0.780605184	0.809876437	0.776953695	0.378659595	0.673319606	0.69376173	0.802814872	0.698439111	0.886322397	0.241433157	0.514502324	0.458552889	0.734970442	0.798041111	0.538402606	0.65731504	0.740805244	0.465657371	0.860474705	0.787458609	0.82136378	0.842524295	0.233053203	0.788312072	0.781555743	0.598407784	0.726992348	0.510682655	0.646776023	0.697325026	0.794097782
PHA-793887	774	0.521992927	23	0.619534993	0.880630771	0.807291366	0.675461059	0.584851586	0.522217292	0.860423135	0.384923361	0.478731053	0.598213159	0.435329071	0.693703608	0.586730148	0.782066006	0.759383162	0.419591557	0.789836275	0.59649039	0.663402246	0.735465104	0.725167453	0.738770718	0.146805239	0.702652131	0.680120336	0.304896333	0.778829833	0.471256016	0.641869955	0.800515183	0.440232491	0.692055602	0.597838511	0.962908912	0.184257727	0.268774061	0.573844511	0.887672715	0.699605045	0.53490383	0.808416977	0.541022482	0.549156399	0.896956739	0.677164107	0.742680945
MW-SHH-250	773	0.683307525	10	0.37833498	0.511428197	-0.059696853	0.727700972	0.810189734	0.470107611	0.204135563	0.024152355	-0.141744387	0.31316899	0.408482505	0.978778354	0.874567912	0.643252738	0.784380284	0.754510771	0.871885694	0.602480853	0.061475612	0.072909588	0.189704457	0.162356709	0.771586747	0.739160138	0.313181277	0.17660735	0.821903221	0.318727088	0.818250274	0.817150543	0.793546067	0.864486389	0.359824573	0.154337729	0.525689519	0.852187939	0.27809353	0.433394727	0.65614086	0.78033734	0.721316829	0.299384636	0.354117424	-0.18736187	0.874472723	0.240228364
NVP-BEZ235	773	0.361486696	61	0.399996401	0.302900616	0.421439157	0.603062917	0.468026837	0.525676332	0.635223671	0.493255117	0.261843623	0.31527908	-0.005064197	0.523364772	0.442798027	0.256066346	0.029578176	0.587939895	0.548093321	0.141973426	0.292661287	0.073047871	0.350430298	0.494780742	0.555988405	0.406350684	0.332579759	0.342988382	0.833509173	0.241697924	0.505163741	0.473263191	0.452594942	-0.008950821	0.442054976	-0.15889482	0.598820628	0.492223299	0.397473742	-0.033384773	0.563846024	0.278982194	0.51101101	0.590848621	0.482218387	0.612714911	0.364892708	0.145026029
WY-01-034	772	0.669642022	10	0.28329892	0.382613104	0.245901105	0.835875193	0.447248852	0.368368583	-0.189256111	0.041358435	0.113989029	0.032381717	0.374259629	-0.29936061	-0.06910529	0.57343309	0.720526051	0.587989887	0.309206544	0.736512372	0.220697287	-0.206993367	0.330537664	0.273542797	0.772399811	0.522551531	0.017666185	0.391840705	0.724230252	0.143625876	0.73275317	0.824955182	0.844138084	0.552515773	0.532647367	-0.298987758	0.132937916	0.273366552	0.357529321	0.766052546	-0.18307375	-0.154071766	0.294190645	0.523748804	0.740417537	0.093050808	0.433318118	0.306741298
ABT-737	772	0.446895864	68	0.527678102	0.170006255	0.613577852	0.22229745	0.525791921	0.508883188	0.665563823	0.512326568	0.359538557	0.314256109	0.459491737	0.202809673	0.546030433	0.464596595	0.599082475	0.352185384	0.476873555	0.532033342	0.406014601	0.593750076	0.514189953	0.430896641	0.405823885	0.605350834	0.556806985	0.482369557	0.551775109	0.383893881	0.355005572	0.479496998	0.55888015	0.411582571	0.296415429	0.66681918	0.643993771	0.155935422	0.748139507	0.342729594	0.295219336	0.463229515	0.524502642	0.505957079	0.362141423	0.584162086	0.413063493	0.351946379
tretinoin	772	0.478883718	59	0.625074586	0.268287918	0.475260454	0.333749273	0.339234933	0.331707609	0.800739502	0.402242078	0.519935118	0.105212505	0.525898002	0.448064061	0.352160194	0.389450152	0.25623466	0.523956567	0.499833169	0.286993874	0.205113492	0.31199504	0.350375775	0.432499345	0.450552868	0.47152993	0.569545989	0.33786475	0.680831925	0.316262809	0.570595068	0.371947809	-0.015708407	0.340602268	0.223133369	0.706066808	0.587474496	0.415951054	0.660413722	0.64182573	0.719638495	0.724761091	0.490918133	0.420967156	0.471450059	0.27841404	0.388588255	0.469601946
WY-01-045	772	0.729561511	10	0.262438247	0.604964178	0.649864941	0.872887076	0.648217175	0.285891404	0.305685306	0.174735574	0.420599315	-0.104248134	0.690898549	-0.833935309	0.0743333	0.934277684	0.686307379	0.311004436	0.348042788	0.693468369	0.142616296	-0.054784084	0.259131903	0.641260251	0.667375722	0.396786655	0.335065811	0.651659058	0.50804158	0.713266564	0.48437651	0.842485063	0.903787031	0.120667355	0.530546262	-0.047296396	0.864798167	-0.201704197	0.60403508	0.824588067	-0.155321926	-0.216066277	0.345703584	0.529815133	0.681507226	0.399904232	0.127996923	0.591367242
STK-721917	771	0.713742328	10	0.547221636	0.802601112	0.211531539	0.830982615	0.480507119	0.398136208	0.192050122	0.037037122	0.192069199	0.213024997	0.473684621	0.980384264	0.690309789	0.75428756	0.80789922	0.615601066	0.753177424	0.803809639	0.369228298	0.139759401	0.168554889	0.452951278	0.644077777	0.536135557	0.355676699	0.476037491	0.719271121	0.631502163	0.532189495	0.777818295	0.280271591	0.481930167	0.685826267	0.538336684	0.411243067	0.559705344	0.431017411	0.746289393	0.232151501	0.503691135	0.213533719	0.638355911	0.387103274	-0.005598254	0.530080899	0.207737763
KUC111109N	770	0.734080749	10	0.461760842	0.792760643	0.062087781	0.847667705	0.724058693	0.358310118	0.484702456	0.455507954	0.345697374	0.199166097	0.422433096	0.974032649	0.242293504	0.785564238	0.629869505	0.832000002	0.834810691	0.522108958	0.281651232	0.628265728	0.414053668	0.559767768	0.566230713	0.699411876	0.31896006	0.620996946	0.734035296	0.631961562	0.733835902	0.914209098	0.246865561	0.626656173	0.654560922	0.749230962	0.467237144	0.67158209	0.644248706	0.739625665	-0.164434443	0.502898877	0.53225059	0.766997657	0.39162994	0.21932424	0.82940575	0.245793198
BRD-K00640357	770	0.746925804	10	0.544118333	0.888153207	0.178596976	0.835036355	0.501241384	0.773672652	0.349732488	0.318007047	0.486391501	0.714770564	0.650592584	0.987821928	0.756417373	0.747330722	0.671450929	0.899267056	0.907932188	0.597218322	0.617368782	-0.231711147	0.738428311	0.631039887	0.573876018	0.658256336	0.479491962	0.139328016	0.784945488	0.5694109	0.559547199	0.845382037	0.550916098	0.574118926	0.622006313	0.219991654	0.62633984	0.342893738	0.514977137	0.793162908	0.107347629	0.719556423	0.400444533	0.78023523	0.34810866	0.326071068	0.763178781	0.17111363
quizartinib	770	0.561225704	32	0.625659401	0.736282633	0.582463034	0.539435037	0.392157929	0.384811371	0.630122161	0.208533744	0.452746623	0.602308279	0.890958507	0.638721246	0.873942388	0.704090099	0.787412955	0.270769425	0.72047058	0.906979623	0.751324082	0.716326441	0.654352708	0.737183868	0.621549256	0.643150168	0.233750454	0.332586324	0.551378085	0.604883604	0.723947417	0.875345409	0.551749457	0.478719074	0.371111536	0.97821694	-0.06876841	0.374322613	0.815684374	0.683030957	0.430853223	0.831362693	0.291716029	0.198285169	-0.239388443	0.829982149	0.762046509	0.720894134
MW-SHH-151	770	0.734516879	10	0.523365212	0.862170457	-0.401076753	0.672508421	0.543231024	0.615940056	-0.099145336	-0.080043876	0.156687308	0.673339513	0.638527327	0.988874571	0.557621095	0.787050142	0.830990442	0.897467325	0.869398235	0.815917907	0.492286417	0.208280274	0.435623181	0.690015464	0.881832949	0.359923368	0.129068705	0.572687135	0.821878818	0.312046357	0.737934645	0.86282834	-0.062168513	0.543496606	0.687108524	-0.315855748	0.61355353	0.604827319	0.772626375	0.67240292	0.595608041	0.743724153	0.459096147	0.797010902	0.120492008	0.161619808	0.357894494	0.120612525
BRD-K91338578	769	0.723931999	10	0.349869	0.738912466	0.561938433	0.856923233	0.513903142	0.682763963	0.27125914	0.302064754	0.564293115	0.413585227	0.611503112	0.627070396	0.326280197	0.881658583	0.775535987	0.388770828	0.852950478	0.777850329	0.203520207	-0.236668984	0.464327686	0.504663095	0.51104341	0.546483936	0.298740959	0.566389673	0.761646299	0.459443427	0.713205398	0.923398582	0.822293419	0.650755292	0.697213791	-0.232134699	0.47182772	0.420612126	0.567177417	0.805449067	-0.211983717	-0.096644395	0.501853326	0.603831948	0.885764817	0.756509876	0.6297443	0.533690325
MW-SHH-97	767	0.681611143	10	0.275631378	0.685034248	0.318928	0.906098294	0.364307342	0.681812196	0.002171022	0.313031945	0.354193575	0.504239174	-0.027010923	0.98340253	0.868694862	0.565303254	0.854671782	0.773044833	0.905582419	0.838011501	0.024386076	0.050014467	0.332037229	0.321178416	0.753599569	0.728873624	0.165369469	0.232229325	0.793259109	0.133371347	0.680760502	0.95099436	0.750619166	0.840648244	0.51108656	0.741262763	0.547156878	0.796909512	0.620871238	0.536102325	0.670752885	0.94347397	0.553346441	0.649192748	0.372967924	0.416442304	0.79037448	-0.166764639
enzastaurin	766	0.532170253	21	0.282644808	0.585064528	0.778772929	0.638127104	0.643055017	0.195297178	0.377805869	0.845495177	0.761719264	0.698587708	0.74065506	-0.031557371	0.551077099	0.622651012	0.798201709	0.399729419	0.644145588	0.904527113	0.831316569	0.869361246	0.700097612	0.765628927	0.500392482	0.95646205	0.914503544	0.096087789	0.493764643	0.437386367	0.310149034	0.602762508	0.704852071	0.726928833	0.554089629	0.93764976	0.643729775	0.656695777	0.325128342	0.82050127	0.419577026	0.30643419	0.771623383	0.819026103	0.536244273	0.675485203	0.56655631	0.715850671
ZM-447439	765	0.618850155	27	0.498994758	0.637539614	0.649931031	0.814980062	0.74146839	0.465760867	0.253722047	0.37289533	0.701363594	0.223628164	0.456263482	0.013546957	0.718611024	0.865408699	0.650418596	0.687345751	0.644413519	0.820449781	0.515111453	0.557022385	0.899414606	0.785600978	0.862394661	0.698096017	0.669718039	0.404178322	0.734813097	0.475169539	0.558315438	0.880955129	0.579719455	0.548346507	0.551452712	0.843451729	0.660699794	0.50907919	0.789351548	0.636039957	0.662464998	0.848968303	0.716937606	0.53903214	0.589565201	0.561034168	0.878704739	0.688412271
MW-SHH-98	765	0.764180228	10	0.29027783	0.789316019	-0.735108999	0.837644424	0.712385274	0.427773501	0.206714859	0.488649195	0.873459845	0.343400295	0.327544039	0.972849521	0.474409372	0.803544006	0.829063995	0.81350702	0.819925057	0.864089878	0.479307602	0.255637684	0.608793894	0.925465179	0.927765738	0.606839405	0.432419601	0.805178016	0.647393172	0.519469049	0.915471019	0.845903326	0.809685443	0.633137966	0.657874278	0.299298465	0.779128782	0.646402082	0.690204305	0.790855912	0.401026685	0.815901533	0.669808269	0.618295898	0.301254955	0.678377046	0.687877255	0.539525799
MW-SHH-28	765	0.733876921	10	0.3873914	0.687045498	0.703871615	0.91591239	0.59297385	0.504576602	0.385414233	0.41922445	0.607991328	0.160335976	0.661463435	0.620495762	0.324286372	0.830144013	0.901614708	0.549693994	0.776037996	0.876021712	0.071151993	-0.051289331	0.620139411	0.701398665	0.34423808	0.614852909	0.257795186	0.637018861	0.753559164	0.57969237	0.922253517	0.835512304	0.890841656	0.436765812	0.875112761	-0.071924911	0.811136354	-0.359575063	0.391092967	0.821766055	-0.449653139	-0.229823284	0.746754343	0.823295322	0.796539835	0.50724099	0.436752068	0.379762444
AZ-628	764	0.239774567	32	-0.131539552	0.572999357	0.053954611	0.534206886	0.417928644	0.254043253	0.585563223	0.16979645	-0.319882745	0.444186213	0.482776644	-0.803351	-0.096957677	0.359266708	0.782613108	-0.271327847	0.198403167	0.84961136	0.238287945	0.126978833	0.086172764	0.522068043	-0.20786418	0.547485995	0.032408922	0.142408103	0.407802736	0.513138535	0.542283355	0.794674658	-0.124016633	0.034030097	0.212700437	0.717908112	0.549940729	0.315187825	0.316700924	0.162618058	0.133736356	-0.283325359	0.511871486	0.041791907	0.596639104	0.419112321	0.185075943	0.30089071
AT1-SHH-09	764	0.745626447	10	0.196866183	0.75563282	0.346406765	0.87169538	0.848081139	0.615160501	0.58054555	0.475147715	0.332300604	-0.0758942	0.601403302	0.100906998	0.085617647	0.818426809	0.745794818	0.501604154	0.882704339	0.67973099	0.205701966	-0.283975562	0.469577907	0.513465526	0.065223285	0.509397572	0.155924488	0.505209561	0.711099854	0.720635968	0.822181599	0.871757049	0.840371156	0.622291893	0.838326967	-0.128548575	0.480095475	0.5678291	0.539383463	0.804540917	-0.240608893	0.136960195	0.413342916	0.624249966	0.668387666	0.587875619	-0.045745034	0.667531564
CP-724714	762	0.607095797	20	0.441227321	0.270126944	0.728828108	0.705769394	0.887658383	0.708478876	0.533361177	0.429624808	0.826456485	0.431472285	0.465907213	0.723480114	0.962082154	0.627540656	0.819854576	0.852868962	0.708935026	0.684545837	0.511249452	0.51503585	0.666246523	0.68599093	0.700914739	0.940373328	0.496569325	0.573355273	0.5846248	0.663605795	0.256640865	0.673442388	0.402827624	0.779613292	0.75253458	0.923019266	0.663540217	0.757080503	0.863240809	0.535927737	0.748654994	0.863377276	0.824657102	0.488148986	0.795359301	0.62785981	0.787213019	0.622231714
KUC111774N	759	0.737219527	10	0.600317205	0.644098445	0.272032149	0.920599953	0.738328679	0.564901093	0.440533599	-0.14723187	0.252668707	0.550694776	0.512183188	0.983902804	0.896672763	0.836860853	0.830207674	0.784934955	0.938710753	0.80736082	0.488205766	0.258615696	0.793715799	0.349319802	0.626807871	0.524301443	0.021556689	0.840863021	0.837306904	0.379057526	0.799258441	0.777005866	0.776750668	0.564497032	0.706803897	0.568615723	0.536669373	0.345039434	0.723397354	0.921777444	0.732733694	0.861017839	0.787709464	0.832134215	0.870843331	0.678352534	0.733147557	0.57424103
MW-SHH-61	758	0.660324662	10	0.376573197	0.616726033	0.331526238	0.669170056	0.606870035	0.36645431	0.221681201	0.124526575	0.110795745	0.125330982	0.470176995	0.02384512	0.684114983	0.723750455	0.847820506	0.65813935	0.66892766	0.828566295	-0.040866341	0.056032252	0.463028326	0.461828542	0.809580236	0.407196816	0.124898031	0.553113231	0.729445419	0.066256598	0.757453554	0.795298119	0.769889842	0.313669164	0.501676795	-0.181824873	0.815482542	0.240649897	0.605645583	0.875861581	-0.199935289	0.033579944	0.31316907	0.52314116	0.718906144	0.532534506	0.284533305	0.279373275
PF-562271	755	0.516402553	21	0.34314698	0.358183662	0.561020455	0.762495269	0.213826394	0.673688673	0.224805039	0.757955558	0.613303218	0.914638467	0.20674578	0.839374037	0.534251726	0.798283067	0.915809616	0.679849482	0.262694738	0.832849151	0.155392284	0.31769215	0.552201753	0.860965783	0.566345572	0.518312816	0.810525331	0.480418732	0.775154401	-0.2879736	0.378180709	0.504758264	0.636095465	0.075757476	0.754298934	0.974697247	0.490855325	0.076626404	0.921427298	0.175098842	0.616492239	0.697009334	0.484733991	0.724490134	0.194788963	0.835244439	0.88772227	0.709194038
MW-SHH-54	752	0.624527846	10	0.448060086	0.658467896	0.41920011	0.672848531	0.672749277	0.544767292	0.435802358	-0.097075255	-0.411740973	0.302946449	-0.045901055	-0.257201349	0.421029167	0.624587708	0.798818484	0.105617156	0.036956002	0.753085376	0.020796707	-0.310419798	-0.079703159	0.241192938	0.795810238	0.446328369	0.101389565	0.30335379	0.677697658	0.230595038	0.651301588	0.847221295	0.909302061	0.358855133	0.639638126	0.355819452	0.292398196	0.463604795	0.327389579	0.771317593	0.180389816	0.074224307	0.300138213	0.536211885	0.638854912	0.415359558	0.447800591	0.149600257
afatinib	751	0.36241571	22	0.495996189	0.634067588	0.554135247	0.676509495	0.075583224	0.498424246	0.51663891	0.633327604	0.76113775	0.737446674	0.485595521	-0.143520685	0.125161413	0.482389502	0.664527486	0.049406172	0.316651046	0.731904508	0.531625579	-0.054575697	0.265745925	0.173648275	0.431799587	0.482874937	0.358383673	-0.016322904	0.706101126	0.462169242	0.666426707	0.365555808	0.155071057	0.554401816	-0.25558366	0.503355337	0.585457304	0.338121997	0.253758707	0.574376204	-0.358733768	-0.306043076	0.833198126	0.312740831	0.349293794	0.518262549	0.500900404	0.727201126
BRD-K55896799	750	0.622442596	10	0.49392654	0.506649659	0.193138777	0.825997938	0.558629714	0.66247483	-0.242759465	-0.114128723	0.273072784	0.276702999	0.171390676	-0.435255963	0.316422986	0.743653403	0.822853459	0.491004643	-0.22403111	0.902442667	0.376446117	-0.188749859	0.37905846	0.41990182	0.923570095	0.4875047	0.170890454	0.267920247	0.867735595	0.139030349	0.792428929	0.664002546	0.654457689	0.563266016	0.666830725	0.1911824	0.435418589	-0.463683234	0.226399243	0.871556566	-0.04594773	0.369179718	0.463364013	0.529460584	0.7593585	0.655854498	0.579613174	0.2908257
BRD-K58547375	748	0.737309265	10	0.849788615	0.502870781	0.314242405	0.928921867	0.537757927	0.692863361	0.258632271	-0.09830974	0.354131136	0.426695212	0.651230374	0.99433822	0.851915275	0.732257071	0.827839468	0.867442018	0.907873743	0.657800433	0.268249105	0.146020797	0.791486182	0.521112139	0.521980246	0.667033933	-0.128272532	0.334407657	0.771285348	0.477403986	0.508886824	0.938712175	0.857137988	0.440428169	0.814521652	0.413993489	0.54497344	0.520875051	0.495454254	0.959344329	0.585236401	0.820656442	0.508834082	0.830082467	0.944689267	0.521075327	0.573192363	0.229623212
AT1-SHH-29	744	0.721944441	10	0.699272237	0.479878096	0.012095222	0.872933902	0.793338204	0.394929862	-0.146204887	0.459962066	0.31185283	0.56938552	0.465932755	-0.260366695	0.406047452	0.830009874	0.604053277	0.447073713	0.83145552	0.420929851	-0.079292703	-0.121926986	0.200647906	0.457265907	0.204930176	0.636244063	0.121001173	0.814041867	0.703844614	0.496685887	0.890768771	0.916775317	0.878927704	0.701679949	0.821763761	0.005054751	0.588971547	0.502916241	0.44048536	0.655448834	-0.383440107	0.099192307	0.347835357	0.498718616	0.795047295	0.595961905	0.519157257	0.292656941
AZD-8055	738	0.382448126	58	0.544412992	0.212017851	0.165256426	0.659641338	0.320910509	0.342278294	0.747254684	0.581726305	0.403020899	-0.111354273	0.445701438	0.235229902	0.438546304	0.229650917	0.413273075	0.246460431	0.383216161	0.85978446	0.454706226	0.6022494	0.070693442	0.489591658	0.133954288	0.377617075	-0.002991918	0.124304433	0.159588495	0.191399921	0.216322568	0.048994756	0.590589571	0.49789855	0.333393411	0.443413305	0.474299549	0.046177341	0.499077992	0.319611582	0.704498235	0.64587226	0.328826883	0.133531443	0.544996429	0.131095587	0.583567649	0.439619009
AT-7519	737	0.50064453	22	0.834035634	0.634213504	0.390057659	0.623071577	0.6584947	0.619553816	0.029747369	0.089983446	0.270503545	0.567969659	0.656083451	0.878559494	0.528864995	0.758092806	0.907910557	0.764725434	0.447740892	0.589760262	0.126633409	0.211946016	0.4112486	0.744922922	0.787945836	0.973304091	0.525110989	0.541688757	0.740530254	0.469828411	0.594477295	0.848205055	0.542401456	0.5778582	0.152871221	0.646525653	0.797680191	0.571981858	0.88880289	0.296400801	0.653673247	0.82920955	0.336190135	0.706366621	0.784320104	0.780427372	0.770926702	0.734997219
SB-216763	735	0.465322331	71	0.483741162	0.424063105	0.258381384	0.440343378	0.300347332	0.504197852	0.561513063	0.313444017	0.418678414	0.736500428	0.425168458	-0.317275755	0.390881299	0.309734231	0.472777931	0.502196028	0.30267709	0.488917156	0.207155988	0.259186491	0.390840088	0.469744679	0.432848642	0.455262764	0.378241301	-0.005042424	0.370014892	0.126582031	0.729785066	0.423710178	0.399300527	0.443580073	0.538582646	0.471863615	0.70137883	0.606678027	0.576249117	0.569417322	0.628160824	0.035893979	0.57824999	0.495222871	0.711474168	0.02494377	0.530851064	0.153237234
troglitazone	735	0.417593637	56	0.561023164	0.377835994	0.482896784	0.526022777	0.328491935	0.262630066	0.809352515	0.527476584	0.420983235	0.170258689	-0.10575817	0.142403209	0.313086318	0.464511063	0.571607438	0.516493587	0.494389101	0.841170628	0.527480193	0.666581813	0.162745521	0.391531721	0.224493144	0.364212513	0.308295745	0.290274963	0.490876387	0.452651198	0.569032183	0.29518821	-0.060078213	0.174289164	0.359677667	0.056539384	0.447911854	0.565061606	0.763175257	-0.06844218	0.197118781	0.380621362	0.585250823	0.362159414	0.43937765	0.17201538	0.585366081	0.452444774
canertinib	734	0.545548036	23	-0.044486414	0.586952016	0.28371476	0.633357506	0.648876758	0.526310246	-0.260105886	0.79650062	0.29465271	0.631889885	0.525098427	0.723812017	0.878174431	0.50645825	0.84898381	0.481414486	0.380958991	0.799301304	0.500387966	0.414170081	0.377751261	0.531277196	0.829800995	0.777096831	0.547234023	-0.201397033	0.80874796	0.099354212	0.62538979	0.723297172	0.652477844	0.701955841	0.318234917	0.46727274	0.799450839	0.362870232	0.837199033	0.79892548	0.163096909	0.905832603	0.677038306	0.648464849	0.406809698	0.811058778	0.87719698	0.106855629
[truncated: 932 more columns]
